# Supplementary material for: Identification of new genes in Sinorhizobium meliloti using the Genome Sequencer FLX system
Source: BMC Microbiol. 2008 May 2;8:72. doi: 10.1186/1471-2180-8-72 (PMC2396165; doi:10.1186/1471-2180-8-72)
Supplement: Additional file 1 — Supplementary Table S1. New protein-coding genes predicted by PATRIC that are located in the intergenic regions [file 1471-2180-8-72-S1.xls]

## Sheet: 512_new_gene_gff
Supplementary Table S1. New protein-coding genes predicted by PATRIC that are located in the intergenic regions
Gene	Replicon	Start	End	Strand	Length
VBISMa0001	pSymA	413	577	+	164
VBISMa0002	pSymA	811	912	-	101
VBISMa0013	pSymA	12259	12546	-	287
VBISMa0017	pSymA	15295	15480	+	185
VBISMa0019	pSymA	15826	16209	+	383
VBISMa0026	pSymA	23048	23251	+	203
VBISMa0033	pSymA	27115	27240	+	125
VBISMa0036	pSymA	27785	27940	+	155
VBISMa0041	pSymA	32433	32543	+	110
VBISMa0060	pSymA	47977	48102	-	125
VBISMa0070	pSymA	58298	58612	+	314
VBISMa0074	pSymA	62838	62999	+	161
VBISMa0077	pSymA	64436	64615	+	179
VBISMa0080	pSymA	65258	65494	-	236
VBISMa0094	pSymA	76969	77181	-	212
VBISMa0115	pSymA	97035	97136	-	101
VBISMa0116	pSymA	97256	97582	+	326
VBISMa0117	pSymA	97697	97969	-	272
VBISMa0118	pSymA	97974	98123	-	149
VBISMa0122	pSymA	100797	100895	-	98
VBISMa0127	pSymA	105296	105394	-	98
VBISMa0187	pSymA	161354	161500	-	146
VBISMa0212	pSymA	182962	183186	-	224
VBISMa0228	pSymA	192997	193185	-	188
VBISMa0236	pSymA	198536	198682	-	146
VBISMa0240	pSymA	202120	202407	+	287
VBISMa0242	pSymA	204550	204993	+	443
VBISMa0244	pSymA	207166	207291	+	125
VBISMa0245	pSymA	207312	207479	+	167
VBISMa0259	pSymA	221722	221844	+	122
VBISMa0262	pSymA	223553	223717	-	164
VBISMa0264	pSymA	224327	224455	-	128
VBISMa0267	pSymA	227425	228318	+	893
VBISMa0269	pSymA	228808	229014	+	206
VBISMa0270	pSymA	229043	229255	+	212
VBISMa0273	pSymA	231132	231251	+	119
VBISMa0274	pSymA	231264	231395	+	131
VBISMa0277	pSymA	233220	233360	+	140
VBISMa0286	pSymA	238250	238429	+	179
VBISMa0289	pSymA	240420	240686	-	266
VBISMa0293	pSymA	242253	242453	+	200
VBISMa0294	pSymA	242901	243155	+	254
VBISMa0297	pSymA	244477	244710	+	233
VBISMa0298	pSymA	244886	245089	-	203
VBISMa0302	pSymA	251893	251997	+	104
VBISMa0340	pSymA	286733	286852	+	119
VBISMa0341	pSymA	286919	287350	-	431
VBISMa0343	pSymA	287627	287926	+	299
VBISMa0346	pSymA	288856	288969	+	113
VBISMa0347	pSymA	289179	289466	-	287
VBISMa0348	pSymA	289456	289671	-	215
VBISMa0354	pSymA	291882	292022	+	140
VBISMa0367	pSymA	303889	304560	+	671
VBISMa0377	pSymA	313503	313631	+	128
VBISMa0385	pSymA	322155	322358	+	203
VBISMa0410	pSymA	344772	345116	+	344
VBISMa0415	pSymA	346700	347047	-	347
VBISMa0428	pSymA	358366	358731	-	365
VBISMa0441	pSymA	375078	375371	-	293
VBISMa0442	pSymA	375508	375636	+	128
VBISMa0446	pSymA	378987	379157	+	170
VBISMa0449	pSymA	380670	380891	+	221
VBISMa0465	pSymA	394353	394481	+	128
VBISMa0481	pSymA	402820	403101	-	281
VBISMa0487	pSymA	408088	408327	-	239
VBISMa0488	pSymA	408395	408637	-	242
VBISMa0489	pSymA	409141	409233	-	92
VBISMa0491	pSymA	410208	410435	-	227
VBISMa0492	pSymA	410418	410660	+	242
VBISMa0505	pSymA	419091	419306	+	215
VBISMa0508	pSymA	422468	422620	+	152
VBISMa0510	pSymA	423046	423309	+	263
VBISMa0513	pSymA	425111	425281	+	170
VBISMa0542	pSymA	451667	451798	+	131
VBISMa0549	pSymA	460160	460273	+	113
VBISMa0550	pSymA	460553	460663	+	110
VBISMa0553	pSymA	461362	461613	+	251
VBISMa0556	pSymA	462638	462754	+	116
VBISMa0559	pSymA	465166	465342	+	176
VBISMa0561	pSymA	465749	465877	+	128
VBISMa0566	pSymA	469324	469500	-	176
VBISMa0569	pSymA	471108	471206	-	98
VBISMa0570	pSymA	471267	471404	-	137
VBISMa0572	pSymA	472486	472761	-	275
VBISMa0582	pSymA	482733	482879	-	146
VBISMa0598	pSymA	502167	502352	+	185
VBISMa0610	pSymA	511268	511390	-	122
VBISMa0612	pSymA	512423	512590	+	167
VBISMa0613	pSymA	512642	512854	-	212
VBISMa0614	pSymA	512838	513050	+	212
VBISMa0625	pSymA	528753	528896	+	143
VBISMa0641	pSymA	543630	543770	+	140
VBISMa0643	pSymA	544627	544827	+	200
VBISMa0649	pSymA	549112	549252	-	140
VBISMa0674	pSymA	565695	565820	+	125
VBISMa0703	pSymA	587428	587550	+	122
VBISMa0718	pSymA	598616	598750	+	134
VBISMa0727	pSymA	604705	604935	+	230
VBISMa0729	pSymA	605701	605826	+	125
VBISMa0824	pSymA	698672	698962	-	290
VBISMa0826	pSymA	699638	699793	+	155
VBISMa0844	pSymA	716202	716435	-	233
VBISMa0852	pSymA	721954	722070	+	116
VBISMa0874	pSymA	744619	744747	-	128
VBISMa0880	pSymA	750238	750459	-	221
VBISMa0890	pSymA	759519	759698	-	179
VBISMa0893	pSymA	762612	762869	-	257
VBISMa0928	pSymA	798865	799065	-	200
VBISMa1003	pSymA	882949	883242	-	293
VBISMa1010	pSymA	890644	890787	+	143
VBISMa1031	pSymA	909120	909281	+	161
VBISMa1032	pSymA	910001	910123	-	122
VBISMa1041	pSymA	916656	917003	+	347
VBISMa1042	pSymA	917037	917327	+	290
VBISMa1060	pSymA	937946	938236	+	290
VBISMa1070	pSymA	948694	948837	-	143
VBISMa1079	pSymA	957697	957879	+	182
VBISMa1086	pSymA	962237	962437	-	200
VBISMa1091	pSymA	964576	964860	+	284
VBISMa1115	pSymA	992532	992771	-	239
VBISMa1125	pSymA	1003258	1003407	-	149
VBISMa1133	pSymA	1008539	1008640	+	101
VBISMa1142	pSymA	1016107	1016199	+	92
VBISMa1145	pSymA	1017644	1017847	-	203
VBISMa1146	pSymA	1018216	1018467	+	251
VBISMa1147	pSymA	1018464	1018586	+	122
VBISMa1167	pSymA	1037774	1038085	+	311
VBISMa1175	pSymA	1044931	1045116	-	185
VBISMa1179	pSymA	1049212	1049394	+	182
VBISMa1182	pSymA	1051369	1051602	+	233
VBISMa1197	pSymA	1065368	1065484	-	116
VBISMa1215	pSymA	1082462	1082632	+	170
VBISMa1219	pSymA	1086448	1086828	-	380
VBISMa1223	pSymA	1091289	1091552	-	263
VBISMa1227	pSymA	1093002	1093181	+	179
VBISMa1228	pSymA	1093342	1093497	+	155
VBISMa1232	pSymA	1097394	1097519	-	125
VBISMa1234	pSymA	1098135	1098353	+	218
VBISMa1235	pSymA	1098509	1098748	-	239
VBISMa1242	pSymA	1105340	1105546	-	206
VBISMa1244	pSymA	1106645	1107007	-	362
VBISMa1267	pSymA	1125916	1126071	-	155
VBISMa1268	pSymA	1126157	1126315	-	158
VBISMa1280	pSymA	1137281	1137469	-	188
VBISMa1287	pSymA	1142504	1142824	+	320
VBISMa1288	pSymA	1142821	1143027	+	206
VBISMa1293	pSymA	1146926	1147030	-	104
VBISMa1316	pSymA	1168073	1168273	+	200
VBISMa1337	pSymA	1191271	1191525	-	254
VBISMa1348	pSymA	1204362	1204478	+	116
VBISMa1358	pSymA	1214585	1214785	-	200
VBISMa1359	pSymA	1214960	1215196	+	236
VBISMa1363	pSymA	1216487	1216600	+	113
VBISMa1364	pSymA	1216597	1216689	-	92
VBISMa1370	pSymA	1220817	1220963	+	146
VBISMa1371	pSymA	1221180	1221290	-	110
VBISMa1375	pSymA	1222670	1222966	-	296
VBISMa1397	pSymA	1245334	1245648	+	314
VBISMa1410	pSymA	1260231	1260452	-	221
VBISMa1413	pSymA	1262339	1262659	-	320
VBISMa1414	pSymA	1263008	1263298	+	290
VBISMa1479	pSymA	1329675	1329833	+	158
VBISMa1482	pSymA	1331551	1331694	-	143
VBISMa1489	pSymA	1339095	1339781	+	686
VBISMa1498	pSymA	1349127	1349252	-	125
VBISMb0041	pSymB	40792	40953	+	161
VBISMb0048	pSymB	43378	43542	-	164
VBISMb0077	pSymB	65551	65979	-	428
VBISMb0078	pSymB	66440	66619	+	179
VBISMb0091	pSymB	74347	74520	-	173
VBISMb0096	pSymB	75807	75953	-	146
VBISMb0101	pSymB	79463	79570	-	107
VBISMb0103	pSymB	80932	81117	-	185
VBISMb0113	pSymB	87451	87780	-	329
VBISMb0162	pSymB	131857	132024	-	167
VBISMb0163	pSymB	132005	132115	+	110
VBISMb0294	pSymB	230362	230541	-	179
VBISMb0312	pSymB	242115	242306	+	191
VBISMb0353	pSymB	277264	277392	-	128
VBISMb0356	pSymB	278903	279085	-	182
VBISMb0378	pSymB	300621	300722	+	101
VBISMb0425	pSymB	338858	338980	-	122
VBISMb0426	pSymB	339058	339345	-	287
VBISMb0427	pSymB	339079	339228	+	149
VBISMb0428	pSymB	339317	339451	+	134
VBISMb0437	pSymB	345539	345736	+	197
VBISMb0442	pSymB	348977	349129	+	152
VBISMb0549	pSymB	450600	450752	+	152
VBISMb0590	pSymB	483661	483873	+	212
VBISMb0615	pSymB	507618	508478	-	860
VBISMb0620	pSymB	512905	513150	+	245
VBISMb0622	pSymB	515068	515253	-	185
VBISMb0638	pSymB	531447	531578	-	131
VBISMb0643	pSymB	534499	534630	+	131
VBISMb0644	pSymB	534742	534999	+	257
VBISMb0647	pSymB	536208	536366	+	158
VBISMb0654	pSymB	543576	543881	-	305
VBISMb0664	pSymB	551536	551706	+	170
VBISMb0665	pSymB	551901	552035	-	134
VBISMb0674	pSymB	556931	557071	+	140
VBISMb0694	pSymB	574957	575175	-	218
VBISMb0695	pSymB	575708	575983	+	275
VBISMb0698	pSymB	576405	576536	-	131
VBISMb0699	pSymB	576423	576530	+	107
VBISMb0702	pSymB	577391	577492	+	101
VBISMb0706	pSymB	579086	579259	+	173
VBISMb0707	pSymB	579263	579457	-	194
VBISMb0711	pSymB	581530	581751	-	221
VBISMb0712	pSymB	581695	581799	+	104
VBISMb0714	pSymB	582885	583127	-	242
VBISMb0715	pSymB	583240	583347	+	107
VBISMb0720	pSymB	584968	585204	+	236
VBISMb0725	pSymB	588233	588361	-	128
VBISMb0754	pSymB	617462	617599	-	137
VBISMb0819	pSymB	665989	666261	-	272
VBISMb0822	pSymB	668162	668287	-	125
VBISMb0823	pSymB	668365	668475	-	110
VBISMb0826	pSymB	669934	670152	+	218
VBISMb0827	pSymB	670469	670612	+	143
VBISMb0828	pSymB	671900	672208	+	308
VBISMb0829	pSymB	672197	672337	-	140
VBISMb0837	pSymB	677565	677840	-	275
VBISMb0838	pSymB	677973	678164	+	191
VBISMb0839	pSymB	679069	679800	+	731
VBISMb0849	pSymB	688564	688758	-	194
VBISMb0868	pSymB	709277	709372	-	95
VBISMb0971	pSymB	796839	797057	+	218
VBISMb1106	pSymB	923179	923274	+	95
VBISMb1199	pSymB	1003743	1003859	-	116
VBISMb1268	pSymB	1053711	1053869	-	158
VBISMb1302	pSymB	1092848	1093042	-	194
VBISMb1394	pSymB	1167688	1167783	-	95
VBISMb1395	pSymB	1167788	1167919	-	131
VBISMb1424	pSymB	1190808	1191068	-	260
VBISMb1443	pSymB	1210709	1210804	+	95
VBISMb1516	pSymB	1276101	1276478	+	377
VBISMb1583	pSymB	1325176	1325274	-	98
VBISMb1592	pSymB	1329872	1330009	-	137
VBISMb1596	pSymB	1330536	1330628	+	92
VBISMb1604	pSymB	1334486	1334632	-	146
VBISMb1605	pSymB	1334663	1334764	-	101
VBISMb1606	pSymB	1334737	1334874	-	137
VBISMb1607	pSymB	1334970	1335080	+	110
VBISMb1676	pSymB	1381567	1381743	-	176
VBISMb1762	pSymB	1445925	1446062	-	137
VBISMb1773	pSymB	1455663	1455863	+	200
VBISMb1831	pSymB	1498535	1498723	+	188
VBISMb1841	pSymB	1506941	1507096	+	155
VBISMb1929	pSymB	1581755	1581859	-	104
VBISMb1991	pSymB	1636755	1636952	+	197
VBISMb2041	pSymB	1682878	1683126	-	248
VBISMc0049	Chromosome	45967	46173	+	206
VBISMc0056	Chromosome	52169	52279	+	110
VBISMc0095	Chromosome	83906	84025	+	119
VBISMc0201	Chromosome	171012	171143	+	131
VBISMc0224	Chromosome	191285	191410	+	125
VBISMc0239	Chromosome	201480	201596	-	116
VBISMc0267	Chromosome	228632	228820	+	188
VBISMc0312	Chromosome	259859	259990	+	131
VBISMc0395	Chromosome	323048	323161	+	113
VBISMc0438	Chromosome	355406	355540	+	134
VBISMc0500	Chromosome	406479	406586	-	107
VBISMc0504	Chromosome	409455	409592	+	137
VBISMc0521	Chromosome	420568	420747	-	179
VBISMc0526	Chromosome	424114	424323	-	209
VBISMc0599	Chromosome	480242	480373	-	131
VBISMc0610	Chromosome	489425	489538	-	113
VBISMc0627	Chromosome	509297	509449	+	152
VBISMc0632	Chromosome	515619	515714	-	95
VBISMc0644	Chromosome	523765	523869	-	104
VBISMc0666	Chromosome	540583	540819	+	236
VBISMc0670	Chromosome	543882	544379	+	497
VBISMc0671	Chromosome	544399	544539	+	140
VBISMc0672	Chromosome	544517	544828	+	311
VBISMc0685	Chromosome	562875	562967	+	92
VBISMc0753	Chromosome	618581	618697	-	116
VBISMc0768	Chromosome	632652	632816	+	164
VBISMc0796	Chromosome	659323	659964	+	641
VBISMc0801	Chromosome	662679	662783	+	104
VBISMc0802	Chromosome	662922	663287	+	365
VBISMc0839	Chromosome	688646	688750	+	104
VBISMc0850	Chromosome	694007	694102	+	95
VBISMc0859	Chromosome	701473	701586	-	113
VBISMc0908	Chromosome	736960	737109	+	149
VBISMc0936	Chromosome	757505	757621	+	116
VBISMc0958	Chromosome	778292	778498	-	206
VBISMc0959	Chromosome	778341	778514	-	173
VBISMc0970	Chromosome	787403	787609	+	206
VBISMc0973	Chromosome	789469	789612	-	143
VBISMc1000	Chromosome	815598	816023	+	425
VBISMc1010	Chromosome	821796	822086	-	290
VBISMc1015	Chromosome	825563	825745	-	182
VBISMc1019	Chromosome	829233	829331	-	98
VBISMc1108	Chromosome	901681	901998	+	317
VBISMc1109	Chromosome	901784	901930	+	146
VBISMc1144	Chromosome	927326	927496	-	170
VBISMc1180	Chromosome	963389	963643	-	254
VBISMc1185	Chromosome	969856	969948	-	92
VBISMc1214	Chromosome	991726	991824	+	98
VBISMc1221	Chromosome	997383	997565	+	182
VBISMc1242	Chromosome	1014341	1014457	+	116
VBISMc1267	Chromosome	1038135	1038257	+	122
VBISMc1296	Chromosome	1059911	1060024	-	113
VBISMc1300	Chromosome	1061650	1061829	+	179
VBISMc1328	Chromosome	1082491	1082676	-	185
VBISMc1331	Chromosome	1084178	1084276	+	98
VBISMc1332	Chromosome	1084182	1084316	+	134
VBISMc1354	Chromosome	1099203	1099307	+	104
VBISMc1355	Chromosome	1099338	1099583	+	245
VBISMc1362	Chromosome	1104200	1104340	-	140
VBISMc1363	Chromosome	1104424	1104621	-	197
VBISMc1385	Chromosome	1127193	1127285	+	92
VBISMc1408	Chromosome	1147069	1147320	-	251
VBISMc1419	Chromosome	1155968	1156120	+	152
VBISMc1423	Chromosome	1157928	1158092	+	164
VBISMc1448	Chromosome	1174972	1175148	+	176
VBISMc1475	Chromosome	1198476	1198646	-	170
VBISMc1492	Chromosome	1208848	1209090	-	242
VBISMc1525	Chromosome	1235946	1236059	-	113
VBISMc1535	Chromosome	1240472	1240618	-	146
VBISMc1554	Chromosome	1255880	1256074	-	194
VBISMc1555	Chromosome	1256024	1256116	+	92
VBISMc1559	Chromosome	1258354	1259061	-	707
VBISMc1560	Chromosome	1258381	1259349	+	968
VBISMc1561	Chromosome	1259080	1259340	-	260
VBISMc1566	Chromosome	1263367	1263552	-	185
VBISMc1567	Chromosome	1263470	1263574	+	104
VBISMc1653	Chromosome	1332715	1332870	+	155
VBISMc1654	Chromosome	1333096	1333290	-	194
VBISMc1655	Chromosome	1333425	1333700	-	275
VBISMc1674	Chromosome	1351230	1351406	+	176
VBISMc1693	Chromosome	1364496	1364618	-	122
VBISMc1705	Chromosome	1376877	1377101	+	224
VBISMc1715	Chromosome	1384133	1384225	+	92
VBISMc1735	Chromosome	1398172	1398399	-	227
VBISMc1793	Chromosome	1444596	1444832	-	236
VBISMc1797	Chromosome	1449271	1449381	-	110
VBISMc1894	Chromosome	1506966	1507136	-	170
VBISMc1898	Chromosome	1512266	1512502	-	236
VBISMc1910	Chromosome	1518833	1518934	+	101
VBISMc1911	Chromosome	1518913	1519071	-	158
VBISMc1923	Chromosome	1529508	1529663	-	155
VBISMc1953	Chromosome	1549690	1549800	-	110
VBISMc1998	Chromosome	1580756	1580914	-	158
VBISMc1999	Chromosome	1581432	1581584	+	152
VBISMc2009	Chromosome	1588240	1588368	-	128
VBISMc2022	Chromosome	1598270	1598401	+	131
VBISMc2025	Chromosome	1599215	1599328	+	113
VBISMc2106	Chromosome	1666982	1667110	+	128
VBISMc2112	Chromosome	1675082	1675543	+	461
VBISMc2113	Chromosome	1675358	1675597	-	239
VBISMc2117	Chromosome	1679446	1679598	+	152
VBISMc2134	Chromosome	1698940	1699086	+	146
VBISMc2152	Chromosome	1714786	1715025	-	239
VBISMc2154	Chromosome	1716372	1716608	+	236
VBISMc2159	Chromosome	1718797	1718889	+	92
VBISMc2160	Chromosome	1718957	1719127	-	170
VBISMc2168	Chromosome	1723386	1723616	-	230
VBISMc2171	Chromosome	1725819	1726607	-	788
VBISMc2174	Chromosome	1728081	1728221	-	140
VBISMc2183	Chromosome	1734667	1735119	+	452
VBISMc2194	Chromosome	1744246	1744461	+	215
VBISMc2208	Chromosome	1754383	1754502	+	119
VBISMc2210	Chromosome	1755387	1755632	-	245
VBISMc2223	Chromosome	1763678	1763794	+	116
VBISMc2251	Chromosome	1785669	1785833	+	164
VBISMc2256	Chromosome	1787181	1787387	-	206
VBISMc2266	Chromosome	1800174	1800320	-	146
VBISMc2284	Chromosome	1815591	1815773	+	182
VBISMc2289	Chromosome	1820072	1820251	+	179
VBISMc2293	Chromosome	1821514	1821786	+	272
VBISMc2295	Chromosome	1822200	1822316	+	116
VBISMc2305	Chromosome	1825877	1826071	-	194
VBISMc2318	Chromosome	1836339	1836485	-	146
VBISMc2335	Chromosome	1848054	1848152	+	98
VBISMc2340	Chromosome	1850071	1850172	-	101
VBISMc2343	Chromosome	1850568	1850759	-	191
VBISMc2350	Chromosome	1855717	1855839	+	122
VBISMc2353	Chromosome	1856203	1856298	-	95
VBISMc2386	Chromosome	1882140	1882454	+	314
VBISMc2395	Chromosome	1891656	1891844	-	188
VBISMc2469	Chromosome	1956702	1956911	+	209
VBISMc2483	Chromosome	1972290	1972469	-	179
VBISMc2516	Chromosome	2000678	2000827	-	149
VBISMc2549	Chromosome	2030323	2030502	-	179
VBISMc2555	Chromosome	2033653	2033775	-	122
VBISMc2595	Chromosome	2060592	2060804	-	212
VBISMc2596	Chromosome	2060940	2061143	+	203
VBISMc2606	Chromosome	2065072	2065191	+	119
VBISMc2622	Chromosome	2077252	2077344	-	92
VBISMc2668	Chromosome	2116105	2116227	-	122
VBISMc2675	Chromosome	2122377	2122532	-	155
VBISMc2676	Chromosome	2122512	2122790	+	278
VBISMc2693	Chromosome	2133107	2133214	+	107
VBISMc2708	Chromosome	2143733	2143924	-	191
VBISMc2724	Chromosome	2153218	2153604	+	386
VBISMc2731	Chromosome	2157162	2157437	+	275
VBISMc2740	Chromosome	2163958	2164188	-	230
VBISMc2741	Chromosome	2164162	2164344	+	182
VBISMc2742	Chromosome	2164265	2164477	+	212
VBISMc2748	Chromosome	2171207	2171302	-	95
VBISMc2752	Chromosome	2172610	2172903	-	293
VBISMc2753	Chromosome	2172740	2172985	-	245
VBISMc2755	Chromosome	2174000	2174107	+	107
VBISMc2762	Chromosome	2177807	2178013	+	206
VBISMc2765	Chromosome	2179130	2179657	+	527
VBISMc2766	Chromosome	2179677	2180273	+	596
VBISMc2768	Chromosome	2181370	2181549	+	179
VBISMc2795	Chromosome	2204058	2204276	+	218
VBISMc2809	Chromosome	2221708	2221899	+	191
VBISMc2822	Chromosome	2226556	2226717	+	161
VBISMc2823	Chromosome	2226780	2226881	-	101
VBISMc2844	Chromosome	2241991	2242200	+	209
VBISMc2849	Chromosome	2245011	2245145	-	134
VBISMc2905	Chromosome	2284496	2284681	-	185
VBISMc2919	Chromosome	2291485	2291640	-	155
VBISMc2924	Chromosome	2292758	2292859	+	101
VBISMc2940	Chromosome	2312866	2313225	-	359
VBISMc2944	Chromosome	2315241	2315396	-	155
VBISMc2950	Chromosome	2319154	2319255	-	101
VBISMc2953	Chromosome	2320563	2320820	-	257
VBISMc2954	Chromosome	2320662	2320877	+	215
VBISMc2955	Chromosome	2321074	2321289	+	215
VBISMc2963	Chromosome	2326951	2327097	-	146
VBISMc3018	Chromosome	2380741	2380941	-	200
VBISMc3036	Chromosome	2398181	2398375	-	194
VBISMc3089	Chromosome	2449087	2449188	-	101
VBISMc3116	Chromosome	2474881	2475111	+	230
VBISMc3117	Chromosome	2474888	2475130	+	242
VBISMc3118	Chromosome	2475112	2475918	+	806
VBISMc3119	Chromosome	2475127	2475993	-	866
VBISMc3146	Chromosome	2490035	2490148	-	113
VBISMc3152	Chromosome	2496125	2496730	+	605
VBISMc3188	Chromosome	2520862	2520993	-	131
VBISMc3221	Chromosome	2542125	2542271	+	146
VBISMc3228	Chromosome	2545886	2546062	-	176
VBISMc3282	Chromosome	2595016	2595537	+	521
VBISMc3357	Chromosome	2651648	2651755	-	107
VBISMc3360	Chromosome	2656361	2656510	-	149
VBISMc3368	Chromosome	2660609	2660737	+	128
VBISMc3393	Chromosome	2680539	2680787	-	248
VBISMc3411	Chromosome	2695460	2695609	-	149
VBISMc3535	Chromosome	2809229	2809348	-	119
VBISMc3539	Chromosome	2817008	2817118	+	110
VBISMc3541	Chromosome	2817909	2818109	-	200
VBISMc3582	Chromosome	2851448	2851582	+	134
VBISMc3598	Chromosome	2863294	2863428	+	134
VBISMc3631	Chromosome	2886071	2886202	+	131
VBISMc3643	Chromosome	2893342	2893494	-	152
VBISMc3672	Chromosome	2916669	2916929	-	260
VBISMc3687	Chromosome	2926656	2926844	+	188
VBISMc3705	Chromosome	2941869	2942069	+	200
VBISMc3706	Chromosome	2942045	2942158	-	113
VBISMc3742	Chromosome	2973110	2973271	-	161
VBISMc3757	Chromosome	2984662	2984859	+	197
VBISMc3799	Chromosome	3014644	3014808	-	164
VBISMc3811	Chromosome	3024812	3024904	-	92
VBISMc3815	Chromosome	3031523	3031717	-	194
VBISMc3830	Chromosome	3044424	3044555	+	131
VBISMc3834	Chromosome	3046576	3046689	-	113
VBISMc3838	Chromosome	3048281	3048403	+	122
VBISMc3839	Chromosome	3048400	3048546	-	146
VBISMc3847	Chromosome	3054282	3054446	-	164
VBISMc3904	Chromosome	3102217	3102372	+	155
VBISMc3974	Chromosome	3164594	3164716	-	122
VBISMc4026	Chromosome	3212083	3212202	-	119
VBISMc4046	Chromosome	3233965	3234153	+	188
VBISMc4074	Chromosome	3259829	3259927	-	98
VBISMc4079	Chromosome	3265913	3266176	-	263
VBISMc4127	Chromosome	3305484	3305588	-	104
VBISMc4130	Chromosome	3307886	3308110	-	224
VBISMc4135	Chromosome	3311531	3311704	+	173
VBISMc4179	Chromosome	3345643	3345789	+	146
VBISMc4203	Chromosome	3361422	3361580	+	158
VBISMc4217	Chromosome	3369514	3369702	-	188
VBISMc4218	Chromosome	3369979	3370128	+	149
VBISMc4219	Chromosome	3370261	3370911	+	650
VBISMc4222	Chromosome	3371514	3371645	-	131
VBISMc4226	Chromosome	3375214	3375411	-	197
VBISMc4228	Chromosome	3377252	3377383	-	131
VBISMc4230	Chromosome	3377912	3378007	-	95
VBISMc4231	Chromosome	3378064	3378381	+	317
VBISMc4232	Chromosome	3378330	3378512	-	182
VBISMc4237	Chromosome	3382166	3382297	+	131
VBISMc4238	Chromosome	3382235	3382414	-	179
VBISMc4239	Chromosome	3382287	3382385	+	98
VBISMc4240	Chromosome	3382566	3382685	-	119
VBISMc4248	Chromosome	3389944	3390120	+	176
VBISMc4249	Chromosome	3390202	3390345	+	143
VBISMc4250	Chromosome	3390330	3390806	+	476
VBISMc4251	Chromosome	3390863	3391444	+	581
VBISMc4252	Chromosome	3391407	3391694	-	287
VBISMc4262	Chromosome	3399227	3399358	+	131
VBISMc4264	Chromosome	3399753	3399845	-	92
VBISMc4271	Chromosome	3408230	3408364	-	134
VBISMc4272	Chromosome	3408311	3408511	+	200
VBISMc4284	Chromosome	3416130	3416267	-	137
VBISMc4285	Chromosome	3416238	3416399	+	161
VBISMc4286	Chromosome	3416442	3416573	+	131
VBISMc4287	Chromosome	3416742	3416855	-	113
VBISMc4288	Chromosome	3416769	3417167	+	398
VBISMc4289	Chromosome	3417257	3419215	-	1958
VBISMc4352	Chromosome	3479660	3479902	-	242
VBISMc4353	Chromosome	3479922	3480125	-	203
VBISMc4368	Chromosome	3490422	3490664	-	242
VBISMc4374	Chromosome	3493671	3493808	+	137
VBISMc4397	Chromosome	3509551	3509682	-	131
VBISMc4425	Chromosome	3527101	3527256	+	155
VBISMc4439	Chromosome	3538275	3538376	+	101
VBISMc4479	Chromosome	3581955	3582176	+	221
VBISMc4525	Chromosome	3621581	3621718	+	137
VBISMc4540	Chromosome	3637698	3637886	+	188
