# Supplementary material for: Identification of new genes in Sinorhizobium meliloti using the Genome Sequencer FLX system
Source: BMC Microbiol. 2008 May 2;8:72. doi: 10.1186/1471-2180-8-72 (PMC2396165; doi:10.1186/1471-2180-8-72)
Supplement: Additional file 2 — Supplementary Table S2. Primers [file 1471-2180-8-72-S2.xls]

## Sheet: Sheet1
Supplementary Table S2. Primers
Primer name (a: left, b: right)	Gene/flanking gene/region	Sequence
cm0012a	VBISMa0080	GCATCGATGGCTAAAGGACA
cm0012b	VBISMa0080	CACCCTGTGGGCTGCTTT
cm0013a	VBISMa0492	ATCACCCCTTTGGACGATTG
cm0013b	VBISMa0492	CGACATATTCCACACGCCTA
cm0014a	VBISMa1337	AATTGGGGGCCACAGAGTCT
cm0014b	VBISMa1337	GATTCCGATCCCGTTTCACA
cm0015a	VBISMb0078	TCAAATCGATCCAACGTCAC
cm0015b	VBISMb0078	CTCGGGGAAACTGATGAAAG
cm0016a	VBISMb0839	GCGGCAGATGAAGGGTAACT
cm0016b	VBISMb0839	CAAGAACCCGCAAGATTTGA
cm0017a	VBISMc0095	TGATGGTGATCGAAAGGTTG
cm0017b	VBISMc0095	TACCTCCAGACCCTCTTCCA
cm0018a	VBISMc0802	CGTTTTGCAATGGATGTTCG
cm0018b	VBISMc0802	CGGGTGTACTTGGCGTCAGT
cm0019a	VBISMc1000	GGCAAATGAATTGGGCGA
cm0019b	VBISMc1000	TTTTCAGATCCGCGGTAACC
cm0020a	VBISMc1221	CCCCGTTTCATTTGAACATA
cm0020b	VBISMc1221	ATTGTTGGGAACCATGTCCC
cm0021a	VBISMc1492	CGGCAAATAATGCAGATAACC
cm0021b	VBISMc1492	GCCAAATCGTGACAAATCCA
cm0022a	VBISMc1793	CCGTATACTGGTTCGCAAATTT
cm0022b	VBISMc1793	CAAAGACCAAACAAGAATGCCA
cm0023a	VBISMc2171	CGCTTACGTCAAATTTCCCA
cm0023b	VBISMc2171	GCTGAAATGTACCGAAACGG
cm0024a	VBISMc2174	AGTTGTGATGATTGCGTTGC
cm0024b	VBISMc2174	GCCGGTTCTACCGTATCGAC
cm0025a	VBISMc2596	GGTCGCAAGAACTCCCCT
cm0025b	VBISMc2596	CCAGGCTCAAAACGAAAGTC
cm0026a	VBISMc2940	CAGTAGCATCCATTGGGAGG
cm0026b	VBISMc2940	TACGGTTTAGGCGGCACAAT
cm0027a	VBISMc2955	GGCTTTTGGCCGACCATA
cm0027b	VBISMc2955	TTCAAAAGACTGCAGTTCCG
cm0028a	VBISMc3188	CAGGTCCTTTTCTCTCCACC
cm0028b	VBISMc3188	GCGATAACCAGGACCCTTT
cm0029a	VBISMc3282	ATAGCAGCCGGTTTCCTTTC
cm0029b	VBISMc3282	AAGCTTCGAAAGGTGCTGAG
cm0030a	VBISMc4046	ACTGTGCAGGTGAGGCGA
cm0030b	VBISMc4046	CATATTGCTCCAGCCACTCA
cm0031a	VBISMc4289	AGGCAACAGACTGGCGTTCT
cm0031b	VBISMc4289	TCCAACCTTCCAGCCCTCTA
cm032a	SMa0121_VBISMa0080	TTCGTTTCGAGAGAAAGCCC
cm032b	VBISMa0080_RF500	GGAGGGTGTTTTCATCGGTC
cm033a	nodD2_VBISMa0492	GGCTATTACTGGAGCACGGG
cm033b	VBISMa0492_SMa0758	AAAGCTCTCGCGTCGAAAAC
cm034a	VBISMa1337_LF500	GAACTTGTCAGCGCATCGTC
cm034b	VBISMa1337_RF500	GTTGGCACGACAGAACGATC
cm035a	SMb20055_VBISMb0078	AAACGCTCGGTCGAACAGAT
cm035a2	SMb20055_VBISMb0078	TGATCTGCATTATCGTGGCC
cm035b	VBISMb0078_SMb20056	CGAATTTCCCGGTAGACGAG
cm036a	VBISMb0839_LF500	CCCTTCGTGGATAGGAGACG
cm036b	VBISMb0839_RF500	GCCGATTCCCTCAACACTTC
cm037a	tRNA-Ala_VBISMc0095	GCTCAGCTCCACCATTCGAT
cm037b	VBISMc0095_23s-rRNA	AAGCATCTAAGGTGGGTTGC
cm038a	VBISMc0802_LF500	GGACAAAGACACGCATTCCA
cm038b	VBISMc0802_RF500	TGAGACCTGGACGAAGACGA
cm039a	VBISMc1000_LF500	TCGATATCCAACGCGATGAG
cm039b	VBISMc1000_RF500	GAGATGGGAATGCAAGCCTC
cm040a	ctaE_VBISMc1221	GTGATGTTCTTCGCTGCCTG
cm040b	VBISMc1221_SMc00014	GACGTGCATTGTTGCGGTAT
cm041a	VBISMc1492_LF500	GGAATTGCGTCTCGGTCTTC
cm041b	VBISMc1492_SMc02552	TTGGGAACATTAGCCCTCGT
cm042a	VBISMc1793_LF500	CACGGGTGACAAGAGAAGCA
cm042b	VBISMc1793_rne500	CTTCAACAGGGCCTGACGAT
cm043a	SMc1203_VBISMc2171	TTTTCTGTCTGGCCATGTGG
cm043b	VBISMc2171_SMc01204	GCTGTTGACGAGTACGTCGC
cm044a	SMc01200_VBISMc2174	GGGTACTCGTGCTGGGTAGC
cm044b	VBISMc2174_SMc01202	AAATGGCCAAGGACATACGG
cm045a	VBISMc2596_LF500	CAGGCTCAACCTAAGGCCTG
cm045b	VBISMc2596_csp4	AGAGAGCCTGGAGGTTGACG
cm046a	VBISMc2940_LF500	ATTTGTCCTGTCATCCGCCT
cm046b	VBISMc2940_RF500	GTCTTCCGTTCCGGACTGTC
cm047a	VBISMc2955_LF500	AAAGCCACCGCACCTTTAAA
cm047b	VBISMc2955_SMc01885_500	GGGCACATATTCCCCTTGAA
cm048a	VBISMc3188_LF500	CCCATGCATCGTCGTTATTG
cm048b	VBISMc3188_RF500	TCCGAAACCCCTCAATTTTG
cm049a	SMc04457_VBISMc3282	CTTCGTCAGCCGTGTACTCG
cm049b	VBISMc3282_SMc01535	CAGAACGACGTAGTGGAGCG
cm050a	SMc03108_VBISMc4046	AACGGTAACGATCGGATTGC
cm050b	VBISMc4046_RF500	CCCAAGGTCTGTTCGACCTC
cm051a	SMc03761_VBISMc4289	AACTATGGCAACCGGTTCAG
cm051b	SMc03761_VBISMc4289	TCGAAGGAGTGGTCCTTGAC
cm051b2	VBISMc4289_RF500	GGTTATGGCGGAGGGTCATA
LF500 and RF500: 500 bp left flanking or right flanking regions of the new gene candidate.
