# Supplementary material for: Identification of new genes in Sinorhizobium meliloti using the Genome Sequencer FLX system
Source: BMC Microbiol. 2008 May 2;8:72. doi: 10.1186/1471-2180-8-72 (PMC2396165; doi:10.1186/1471-2180-8-72)
Supplement: Additional file 3 — Supplementary Table S3. Genes with high copy number of GS FLX sequences [file 1471-2180-8-72-S3.xls]

## Sheet: Sheet1
Supplementary Table S3. Genes with high copy number of GS FLX sequences
Locus id	# Sequences	Gene	Description
SMc04114	42	pilA1	PUTATIVE PILIN SUBUNIT PROTEIN
SMc03038	38	flaB	FLAGELLIN B PROTEIN
SMb20912	31	-	putative ATP-dependent DNA ligase protein
SMc03881	26	rpmF	PROBABLE 50S RIBOSOMAL PROTEIN L32
SMc02396	24	-	PROBABLE OUTER MEMBRANE PROTEIN
SMc01311	21	tufA	PROBABLE ELONGATION FACTOR TU PROTEIN
SMc02498	20	atpH	PUTATIVE ATP SYNTHASE DELTA CHAIN PROTEIN
SMc03037	19	flaA	FLAGELLIN A PROTEIN
SMc01153	17	-	PROBABLE ENOYL COA HYDRATASE PROTEIN
SMc02067	17	-	HYPOTHETICAL TRANSMEMBRANE PROTEIN
SMc00188	16	fbcB	PROBABLE CYTOCHROME B TRANSMEMBRANE PROTEIN
SMc01804	16	rplM	PROBABLE 50S RIBOSOMAL PROTEIN L13
SMc04478	15	ssrA	ssrA
SMc04012	14	pepF	PUTATIVE OLIGOENDOPEPTIDASE F PROTEIN
SMa1586	12	syrB2	SyrB2 transcriptional regulator
SMa2123	12	-	probable ABC transporter, permease protein
SMc03770	11	rplU	PROBABLE 50S RIBOSOMAL PROTEIN L21
SMc00912	9	groES1	10 KD CHAPERONIN A PROTEIN
SMc01297	9	rplE	PROBABLE 50S RIBOSOMAL PROTEIN L5
SMc01322	9	nusG	PROBABLE TRANSCRIPTION ANTITERMINATION PROTEIN
SMc01303	8	rpsC	PROBABLE 30S RIBOSOMAL PROTEIN S3
SMa0806	7	-	probable SyrB-like regulator
SMc01202	7	-	PUTATIVE LIPOPROTEIN
SMc02079	7	-	PUTATIVE OUTER MEMBRANE PROTEIN
SMc00363	6	rpmI	PROBABLE 50S RIBOSOMAL PROTEIN L35
SMc00868	6	atpF	PROBABLE ATP SYNTHASE B CHAIN TRANSMEMBRANE PROTEIN
SMc01285	6	rpoA	PROBABLE DNA-DIRECTED RNA POLYMERASE ALPHA CHAIN PROTEIN
SMc01291	6	rpmD	PROBABLE 50S RIBOSOMAL PROTEIN L30
SMc01298	6	rplX	PROBABLE 50S RIBOSOMAL PROTEIN L24
SMc01314	6	rpsL	PROBABLE 30S RIBOSOMAL PROTEIN S12
SMc01316	6	rpoC	PROBABLE DNA-DIRECTED RNA POLYMERASE BETA' CHAIN PROTEIN
SMc02634	6	-	HYPOTHETICAL TRANSMEMBRANE PROTEIN
VBISMb0078	6	-	new gene
SMb20825	5	-	"putative acetyltransferase, cysElacA/lpxA/nodL family protein"
SMc00475	5	alaS	ALANYL-TRNA LIGASE PROTEIN
SMc01167	5	dnaA	CHROMOSOMAL REPLICATION INITIATOR PROTEIN
SMc01286	5	rpsK	PROBABLE 30S RIBOSOMAL PROTEIN S11
SMc01290	5	rplO	PROBABLE 50S RIBOSOMAL PROTEIN L15
SMc01313	5	rpsG	PROBABLE 30S RIBOSOMAL PROTEIN S7
SMc01318	5	rplL	PROBABLE 50S RIBOSOMAL PROTEIN L7/L12 (L8)
SMc01343	5	aroQ	PUTATIVE 3-DEHYDROQUINATE DEHYDRATASE PROTEIN
SMc01406	5	-	PUTATIVE TRANSCRIPTION REGULATOR PROTEIN
SMc01863	5	mraY	PROBABLE PHOSPHO-N-ACETYLMURAMOYL-PENTAPEPTIDE-TRANSFERASE PROTEIN
SMc01905	5	lon	PROBABLE ATP-DEPENDENT PROTEASE LA PROTEIN
SMc02146	5	-	PUTATIVE PHOSPHATE-BINDING PERIPLASMIC PROTEIN
SMc03765	5	-	HYPOTHETICAL PROTEIN
SMc03880	5	-	CONSERVED HYPOTHETICAL PROTEIN
SMc04043	5	-	CONSERVED HYPOTHETICAL PROTEIN
